# Supplementary material for: Distinct Amphibian Elevational and Seasonal Phylogenetic Structures Are Determined by Microhabitat Variables in Temperate Montane Streams
Source: Animals (Basel). 2022 Jun 29;12(13):1673. doi: 10.3390/ani12131673 (PMC9264966; doi:10.3390/ani12131673)
Supplement: Supplementary file 1 [file animals-12-01673-s001.zip]

Archive with 1 entries (1 files):
- animals-1746813-supplementary.pdf
